# Supplementary material for: Influence of Hydrolysis Degree and Molecular Weight on the Structure and Absorption Properties of Polyvinyl Alcohol Freeze-Dried Porous Polymer
Source: Bioengineering (Basel). 2026 Feb 24;13(3):259. doi: 10.3390/bioengineering13030259 (PMC13023909; doi:10.3390/bioengineering13030259)
Supplement: Supplementary file 1 [file bioengineering-13-00259-s001.zip]

Archive with 1 entries (1 files):
- bioengineering-4092700-supplementary.mp4
